# Supplementary material for: Bacteroides vulgatus Ameliorates Lipid Metabolic Disorders and Modulates Gut Microbial Composition in Hyperlipidemic Rats
Source: Microbiol Spectr. 2023 Jan 10;11(1):e02517-22. doi: 10.1128/spectrum.02517-22 (PMC9927244; doi:10.1128/spectrum.02517-22)
Supplement: Supplemental file 2 — Tables S1 to S9. Download spectrum.02517-22-s0002.xlsx, XLSX file, 0.1 MB [file spectrum.02517-22-s0002.xlsx]

## Sheet: Table S1
Table S1 Primer sets for quantitative real-time PCR.
Gene	Forward primer (5’-3’)	Reverse primer (5’-3’)
CYP7A1	ACGTGGTTGGAAGAAGCG	GAATGTGGGCAGCGAGAA
CYP27A1	GCCTCACCTATGGGATCTTCA	TCAAAGCCTGACGCAGATG
ABCG5	AGCCAGACAGGACACCAGAG	GCCTGTAACTGAGCCTTCCT
GAPDH	GCAAGTTCAACGGCACAG	CGCCAGTAGACTCCACGAC

## Sheet: Table S2
Table S2 Identification of differential serum metabolites accountable for the discrimination of the BV and HF groups.
Metabolite	Formula	RT(min)	Measured mass(m/z)	Ionization mode	VIP	P value	Log2(FC)
Pantothenic acid	C9 H17 N O5	6.416	220.118	ESI+	2.26961	0.0004843	0.66361
Kynurenic acid	C10 H7 N O3	8.089	190.05	ESI+	2.1644	0.0010045	1.3748
Asp-Phe methyl ester	C14 H18 N2 O5	8.007	295.129	ESI+	2.15319	0.00055819	0.48707
N-Acetylneuraminic acid	C11 H19 N O9	1.431	310.112	ESI+	2.14201	0.00084294	0.58048
Biliverdin	C33 H34 N4 O6	12.023	583.254	ESI+	2.11215	0.0021801	-0.59337
L-Glutathione (reduced)	C10 H17 N3 O6 S	1.406	308.091	ESI+	2.08123	0.0016848	1.1256
Proline-hydroxyproline	C10 H16 N2 O4	1.435	229.118	ESI+	2.07077	0.0020485	0.72076
Muscone	C16 H30 O	14.891	239.237	ESI+	2.06401	0.001951	0.50883
LPE 16:1	C21 H42 N O7 P	14.478	452.278	ESI+	2.05637	0.002569	-0.58161
6-[4-(trifluoromethyl)phenoxy]pyridin-3-amine	C12 H9 F3 N2 O	8.735	255.074	ESI+	2.05346	0.0023331	1.3337
2-oxa-4-azatetracyclo[6.3.1.1~6,10~.0~1,5~]tridecan-3-one	C11 H15 N O2	9.142	172.133	ESI+	2.04193	0.0012217	0.56727
13-OxoODE	C18 H30 O3	7.937	317.207	ESI+	2.03278	0.0017889	0.78234
Carbaprostacyclin	C21 H34 O4	13.316	333.242	ESI+	2.02384	0.0020502	1.0131
5-Methyluridine	C10 H14 N2 O6	1.434	277.102	ESI+	2.00679	0.0057614	0.7637
C-8 Ceramide-1-phosphate	C26 H52 N O6 P	16.155	506.362	ESI+	1.96698	0.0034879	0.5419
N6-Succinyl Adenosine	C14 H17 N5 O8	6.636	384.115	ESI+	1.95078	0.0046152	1.2222
sphingosine 1-phosphate	C18 H38 N O5 P	17.001	380.257	ESI+	1.93513	0.00591	0.60943
SM (d18:0/20:1)	C43 H87 N2 O6 P	15.854	759.636	ESI+	1.92595	0.0058632	-1.2241
Creatine	C4 H9 N3 O2	1.372	132.077	ESI+	1.92544	0.0038297	0.58375
SDMA	C8 H18 N4 O2	1.355	203.149	ESI+	1.90654	0.0069091	0.35181
PC (22:5e/2:0)	C32 H56 N O7 P	15.131	598.394	ESI+	1.88269	0.0045078	0.69445
N2,N2-Dimethylguanosine	C12 H17 N5 O5	6.387	312.13	ESI+	1.86155	0.0053372	0.98389
4-(2,3-dihydro-1,4-benzodioxin-6-yl)butanoic acid	C12 H14 O4	11.796	245.079	ESI+	1.86032	0.0051846	0.16991
2-Hydroxyphenylalanine	C9 H11 N O3	7.419	160.097	ESI+	1.84551	0.0070788	0.96636
Isoquinoline	C9 H7 N	8.707	130.065	ESI+	1.82963	0.010006	0.95633
Lysopa 16:0	C19 H39 O7 P	13.904	411.251	ESI+	1.82825	0.0094573	1.2541
Asp-Phe	C13 H16 N2 O5	7.551	281.113	ESI+	1.82662	0.0092648	0.42485
Isotretinoin	C20 H28 O2	13.897	301.216	ESI+	1.81353	0.01347	-0.94645
gamma-Homolinolenic acid	C20 H34 O2	14.417	307.263	ESI+	1.81049	0.014746	-0.62829
Linolelaidic Acid	C18 H32 O2	14.284	281.247	ESI+	1.80994	0.012338	-0.53142
Sphingosine	C18 H37 N O2	13.004	282.28	ESI+	1.80394	0.011299	0.61391
SM (d14:1/22:0)	C41 H83 N2 O6 P	15.851	749.624	ESI+	1.77826	0.0096961	0.746
L-Cysteine-glutathione gisulfide	C13 H22 N4 O8 S2	1.409	427.096	ESI+	1.77775	0.010021	0.81506
PC (19:1/19:2)	C46 H86 N O8 P	15.484	774.659	ESI+	1.7758	0.0095869	0.8124
all-cis-4,7,10,13,16-Docosapentaenoic acid	C22 H34 O2	14.484	331.264	ESI+	1.7748	0.020453	-1.0378
2-(2-acetyl-3,5-dihydroxyphenyl)acetic acid	C10 H10 O5	7.329	211.058	ESI+	1.77308	0.010843	0.97853
N6-Acetyl-L-lysine	C8 H16 N2 O3	1.427	189.123	ESI+	1.75829	0.017948	0.54497
PC (4:0/16:3)	C28 H50 N O8 P	13.646	560.335	ESI+	1.7522	0.019576	-1.2375
3-hydroxy-3-methylpentanedioic acid	C6 H10 O5	6.387	180.088	ESI+	1.73477	0.010139	0.72299
PC (14:1e/20:0)	C42 H84 N O7 P	15.797	746.608	ESI+	1.73463	0.015102	0.64988
2-{[2-(4-methylpiperazino)phenyl]methylene}hydrazine-1-carbothioamide	C13 H19 N5 S	8.831	261.115	ESI+	1.73233	0.014658	1.2254
2'-O-Methyluridine	C10 H14 N2 O6	1.423	276.119	ESI+	1.71801	0.017689	0.79914
gamma-Glutamyltyrosine	C14 H18 N2 O6	6.068	311.124	ESI+	1.70605	0.011133	0.52479
(5-L-Glutamyl)-L-Amino Acid	C8 H14 N2 O5	1.446	219.097	ESI+	1.7018	0.015283	0.90797
SM (d14:0/29:0)	C48 H99 N2 O6 P	13.196	831.735	ESI+	1.70106	0.02269	-0.43745
(R)-Equol	C15 H14 O3	10.89	243.101	ESI+	1.69403	0.018152	2.1675
PC (19:0/20:4)	C47 H86 N O8 P	15.62	824.618	ESI+	1.69296	0.023763	0.91158
1-Methyladenosine	C11 H15 N5 O4	1.434	282.119	ESI+	1.68945	0.01574	0.5686
MAG (18:3)	C21 H36 O4	15.609	353.267	ESI+	1.68669	0.0169	0.525
Bz-RS-ISer(3-Ph)-Ome	C17 H17 N O4	10.156	300.122	ESI+	1.68358	0.012981	0.22865
Cuminaldehyde	C10 H12 O	14.163	149.097	ESI+	1.68161	0.029556	-0.66715
Prolylleucine	C11 H20 N2 O3	1.44	229.154	ESI+	1.68027	0.016305	1.1928
Undecanedioic acid	C11 H20 O4	11.48	217.143	ESI+	1.67337	0.031652	-0.36498
Glu-Gln	C10 H17 N3 O6	1.422	276.119	ESI+	1.66787	0.021637	0.63011
DL-2-(acetylamino)-3-phenylpropanoic acid	C11 H13 N O3	9.408	208.097	ESI+	1.65788	0.022702	0.51986
PC (18:1e/20:5)	C46 H82 N O7 P	14.794	810.599	ESI+	1.65388	0.019656	0.69437
Epinephrine bitartrate	C13 H19 N O9	2.386	334.113	ESI+	1.65373	0.024874	0.62206
Palmitoleic Acid	C16 H30 O2	13.272	277.216	ESI+	1.63642	0.018432	-0.51804
Cafestol	C20 H28 O3	12.309	317.211	ESI+	1.63312	0.032143	-0.72986
4-acetyl-4-(ethoxycarbonyl)heptanedioic acid	C12 H18 O7	7.178	257.099	ESI+	1.62933	0.035629	1.2011
(11E,15Z)-9,10,13-trihydroxyoctadeca-11,15-dienoic acid	C18 H32 O5	12.459	351.214	ESI+	1.62764	0.03868	-0.66781
PC (4:0/18:5)	C30 H50 N O8 P	13.611	584.335	ESI+	1.62453	0.030101	-1.2319
PC (17:0/18:5)	C43 H76 N O8 P	15.638	766.538	ESI+	1.62068	0.022727	-0.95184
PC (22:5e/19:2)	C49 H86 N O7 P	13.094	832.622	ESI+	1.62049	0.020625	-0.36001
Lysopc 20:4	C28 H50 N O7 P	16.976	544.341	ESI+	1.61789	0.033337	0.50911
PC (20:1/18:2)	C46 H86 N O8 P	14.772	812.614	ESI+	1.61207	0.039605	-0.50112
Prostaglandin E2-1-glyceryl ester	C23 H38 O7	13.883	409.256	ESI+	1.59686	0.03445	0.78771
SM (d20:3/22:1)	C47 H89 N2 O6 P	15.112	809.656	ESI+	1.59663	0.023024	0.66883
2-[(7-methyl-2,3-dihydro-1H-inden-4-yl)oxy]pyridin-3-amine	C15 H16 N2 O	1.284	241.129	ESI+	1.59238	0.025629	1.2594
11-α-Hydroxy-17-methyltestosterone	C20 H30 O3	13.765	319.227	ESI+	1.5893	0.038704	-0.34784
PC (19:0/20:1)	C47 H92 N O8 P	15.805	830.649	ESI+	1.58102	0.027447	0.46833
PC (18:0/20:2)	C46 H88 N O8 P	15.278	814.629	ESI+	1.58021	0.033505	-0.5982
Feruloyl Putrescine	C14 H20 N2 O3	9.535	265.154	ESI+	1.57424	0.022542	1.4536
N-Acetylvaline	C7 H13 N O3	7.16	160.097	ESI+	1.57111	0.039191	1.2186
PC (16:0/20:1)	C44 H86 N O8 P	15.181	788.609	ESI+	1.56881	0.027378	0.44451
LPE 18:1	C23 H46 N O7 P	14.955	480.309	ESI+	1.55905	0.031412	-0.41376
LPC 16:4	C24 H42 N O7 P	13.862	488.276	ESI+	1.55795	0.022062	-0.8458
PC (17:0/18:1)	C43 H84 N O8 P	15.492	774.601	ESI+	1.55567	0.027555	1.1133
17alpha-Ethinyl estradiol	C20 H24 O2	13.153	297.184	ESI+	1.54703	0.048555	0.57303
1-Methylnicotinamide	C7 H8 N2 O	1.3	137.071	ESI+	1.54696	0.035267	1.0732
6β-Hydroxytestosterone	C19 H28 O3	13.77	305.209	ESI+	1.53365	0.04648	-0.47246
PC (18:5e/2:0)	C28 H48 N O7 P	14.358	542.325	ESI+	1.52856	0.02359	-0.74161
4-Phenylbutyric acid	C10 H12 O2	11.914	165.091	ESI+	1.52703	0.035165	-0.40639
2-(acetylamino)-3-[4-(acetylamino)phenyl]acrylic acid	C13 H14 N2 O4	8.305	263.102	ESI+	1.52462	0.035764	0.5792
3-Succinoylpyridine	C9 H9 N O3	7.035	158.081	ESI+	1.5202	0.037671	1.2903
Lysopc 16:2 (2N Isomer)	C24 H46 N O7 P	14.322	492.309	ESI+	1.51674	0.03446	-0.39948
2-(acetylamino)-3-(1H-indol-3-yl)propanoic acid	C13 H14 N2 O3	9.351	247.107	ESI+	1.5159	0.043367	0.63603
1-[2-(2,5-dimethyl-1H-pyrrol-1-yl)-4-nitrophenyl]-1H-imidazole	C15 H14 N4 O2	9.052	283.115	ESI+	1.5113	0.031761	1.1746
Genistein	C15 H10 O5	11.024	271.06	ESI+	1.50043	0.039912	1.2547
4,4'-dimethoxy[1,1'-biphenyl]-2-carbonitrile	C15 H13 N O2	15.01	258.11	ESI+	1.4965	0.038461	0.32378
(3β,9ξ)-3,14-Dihydroxycarda-5,20(22)-dienolide	C23 H32 O4	11.668	373.234	ESI+	1.48874	0.040421	-0.92748
Bilirubin	C33 H36 N4 O6	9.916	585.271	ESI+	1.48065	0.041634	-0.76256
Riboflavin	C17 H20 N4 O6	8.364	377.146	ESI+	1.47673	0.042765	0.4838
PC (18:1e/19:0)	C45 H90 N O7 P	16.473	788.669	ESI+	1.47578	0.046947	-1.1039
PC (14:1e/5:0)	C27 H54 N O7 P	15.253	536.371	ESI+	1.47228	0.031123	-0.50509
3b,7b-Dihydroxy-5-androsten-17-one	C19 H28 O3	11.831	305.211	ESI+	1.42452	0.035636	0.6231
LPE 20:5	C25 H42 N O7 P	14.339	500.278	ESI+	1.39177	0.036643	-0.67432
LPC 16:3	C24 H44 N O7 P	13.982	490.293	ESI+	1.38095	0.047949	-0.54108
Betaine	C5 H11 N O2	1.356	118.086	ESI+	1.35998	0.0073612	0.21329
PC (18:0/22:5)	C48 H86 N O8 P	14.506	894.625	ESI-	2.18822	2.5e-06	1.3943
LPA 18:2	C21 H39 O7 P	14.631	433.236	ESI-	2.06154	7.48e-05	-1.0841
OxPC (18:0-18:1+3O)	C44 H86 N O11 P	16.454	894.62	ESI-	2.02907	9.98e-05	1.5232
Gluconic acid	C6 H12 O7	1.244	195.051	ESI-	1.95083	0.00010678	1.1041
L-Threonic acid	C4 H8 O5	1.249	135.03	ESI-	1.94156	0.00011863	0.8185
N-Acetyl-L-phenylalanine	C11 H13 N O3	7.621	206.083	ESI-	1.95743	0.00033426	0.93103
PC (17:0/18:2)	C43 H82 N O8 P	16.148	830.597	ESI-	1.89835	0.00057629	1.6886
PC (16:0/18:1)	C42 H82 N O8 P	16.449	804.57	ESI-	1.88075	0.00059042	-1.7936
α-Cyano-3-hydroxycinnamic acid	C10 H7 N O3	6.592	188.036	ESI-	1.88979	0.00066281	1.3345
L-Histidine	C6 H9 N3 O2	1.405	154.063	ESI-	1.83356	0.00073895	0.66421
Hydrocortisone acetate	C23 H32 O6	11.218	403.213	ESI-	1.83033	0.0011652	1.2713
L-Cysteine-S-sulfate	C3 H7 N O5 S2	1.239	199.969	ESI-	1.76186	0.0013528	1.1182
LPS 20:1	C26 H50 N O9 P	15.393	550.315	ESI-	1.75915	0.0014767	-0.95841
PC (18:1/22:5)	C48 H84 N O8 P	15.274	892.61	ESI-	1.77689	0.0019718	-0.98446
7-Ketodeoxycholic acid	C24 H38 O5	13.364	405.265	ESI-	1.78937	0.0021667	1.3129
Υ-Aminobutyric acid (GABA)	C4 H9 N O2	1.215	102.056	ESI-	1.66647	0.0029852	0.33792
Allantoin	C4 H6 N4 O3	1.355	157.037	ESI-	1.73279	0.0031078	0.70806
D-(-)-Glutamine	C5 H10 N2 O3	1.289	145.062	ESI-	1.705	0.0031124	0.42711
Estrone	C18 H22 O2	11.593	315.161	ESI-	1.75471	0.0039864	0.94844
Hydroxyglutaric acid	C5 H8 O5	1.207	147.03	ESI-	1.64356	0.0040697	0.52209
3-Methyladipic acid	C7 H12 O4	1.406	159.066	ESI-	1.64959	0.0048169	0.95483
dCMP	C9 H14 N3 O7 P	2.368	306.05	ESI-	1.61646	0.0048369	0.60816
(+/-)19(20)-DiHDPA	C22 H34 O4	12.993	361.239	ESI-	1.56049	0.0060112	0.29168
LPC 22:4	C30 H54 N O7 P	15.001	630.378	ESI-	1.62478	0.0060155	0.79398
Inosine	C10 H12 N4 O5	1.379	267.072	ESI-	1.59969	0.0072183	1.0313
L-Phenylalanine	C9 H11 N O2	5.058	164.072	ESI-	1.59594	0.0075779	0.47819
SM (d14:1/28:0)	C47 H95 N2 O6 P	14.689	873.705	ESI-	1.65863	0.0076241	0.7686
PC (2:0/18:4)	C28 H48 N O8 P	13.308	616.327	ESI-	1.57187	0.0089171	-1.2828
2-Methoxyestrone	C19 H24 O3	12.449	299.165	ESI-	1.65533	0.0092676	1.1636
L-(+)-Arabinose	C5 H10 O5	1.314	149.046	ESI-	1.53369	0.0093434	0.71565
LPA 20:5	C23 H37 O7 P	14.255	455.222	ESI-	1.54197	0.010113	-0.83642
19(R)-Hydroxy-prostaglandin E2	C20 H32 O6	10.357	349.202	ESI-	1.54877	0.010279	0.83865
Ornithine	C5 H12 N2 O2	1.338	131.083	ESI-	1.49928	0.01028	0.4215
4-Pyridoxic acid	C8 H9 N O4	6.431	182.046	ESI-	1.47163	0.011016	0.91061
LPC 16:0	C24 H50 N O7 P	14.821	540.331	ESI-	1.59427	0.011228	-0.37967
(+/-)8-HEPE	C20 H30 O3	13.11	317.213	ESI-	1.60978	0.012352	1.0698
Taurine	C2 H7 N O3 S	1.272	124.008	ESI-	1.45143	0.012846	0.38858
(+/-)9(10)-EpOME	C18 H32 O3	14.584	609.475	ESI-	1.50042	0.012972	0.4692
5(S),15(S)-DiHETE	C20 H32 O4	12.495	335.223	ESI-	1.55004	0.014715	0.95396
Citrulline	C6 H13 N3 O3	1.322	174.089	ESI-	1.40977	0.01608	0.38973
PE (18:2e/20:4)	C43 H76 N O7 P	15.728	748.53	ESI-	1.47824	0.016169	0.58346
Esculin	C15 H16 O9	13.264	339.075	ESI-	1.48736	0.016674	0.35182
Tretinoin	C20 H28 O2	14.321	299.202	ESI-	1.46324	0.017299	0.71881
Cinnamoylglycine	C11 H11 N O3	8.736	204.067	ESI-	1.50226	0.017352	1.2419
13,14-Dihydro-15-keto Prostaglandin A2	C20 H30 O4	12.629	315.197	ESI-	1.55319	0.017584	1.2389
Carnosine	C9 H14 N4 O3	1.383	225.1	ESI-	1.44658	0.018293	1.3374
PC (16:0/20:4)	C44 H80 N O8 P	14.461	840.576	ESI-	1.40292	0.018677	-0.86263
trans-Cinnamic acid	C9 H8 O2	5.06	147.045	ESI-	1.4287	0.020749	0.44815
Cytarabine	C9 H13 N3 O5	1.995	242.078	ESI-	1.39822	0.021018	0.73426
3-Hydroxy-3-methylglutaric acid	C6 H10 O5	1.319	161.046	ESI-	1.42211	0.021098	0.64999
L-Anserine	C10 H16 N4 O3	1.418	239.115	ESI-	1.37526	0.021984	1.6697
Methionine	C5 H11 N O2 S	1.825	148.044	ESI-	1.3937	0.022684	0.3963
5-Aminopentanoate	C5 H11 N O2	1.621	116.072	ESI-	1.3489	0.022802	0.47616
α,α-Trehalose	C12 H22 O11	10.596	341.107	ESI-	1.41953	0.023256	0.63408
D-Threose	C4 H8 O4	1.307	119.035	ESI-	1.38825	0.023326	0.44048
Equol	C15 H14 O3	10.866	241.087	ESI-	1.38275	0.024538	2.467
4-Methylvaleric Acid	C6 H12 O2	7.996	115.077	ESI-	1.39097	0.024616	0.4519
Cyclohexaneacetic acid	C8 H14 O2	10.43	141.093	ESI-	1.42555	0.024727	0.50915
ethyl 3-[(4-chlorophenethyl)amino]-2-cyanoacrylate	C14 H15 Cl N2 O2	7.856	277.075	ESI-	1.47627	0.025608	1.3588
PA (16:0/18:2)	C37 H69 O8 P	15.257	671.467	ESI-	1.37867	0.026203	1.0379
PC (17:0/20:4)	C45 H82 N O8 P	16.085	854.594	ESI-	1.35334	0.027833	-0.58544
D-Xylonic Acid Lithium Salt	C5 H10 O6	1.248	165.041	ESI-	1.28398	0.028917	0.55272
LPC 17:1	C25 H50 N O7 P	14.716	566.347	ESI-	1.34915	0.029096	-0.67013
Glutaric Acid	C5 H8 O4	1.319	131.035	ESI-	1.34298	0.02973	0.54039
3-(1-cyano-1,2-dihydroisoquinolin-2-yl)-3-oxopropyl propionate	C16 H16 N2 O3	12.817	283.111	ESI-	1.38373	0.029986	-0.63653
5-Methoxyindole-3-Carbaldehyde	C10 H9 N O2	6.63	174.056	ESI-	1.37219	0.030191	0.68656
5-Aminovaleric acid	C5 H11 N O2	1.436	116.072	ESI-	1.26259	0.031495	0.40237
Citraconic acid	C5 H6 O4	6.283	175.025	ESI-	1.41044	0.032055	0.90178
2-Hydroxy-2-methylbutanoic acid	C5 H10 O3	2.043	117.056	ESI-	1.29999	0.033542	0.45164
Propylparaben	C10 H12 O3	8.713	179.072	ESI-	1.37438	0.034132	0.93616
Ascorbic acid	C6 H8 O6	6.287	175.025	ESI-	1.38977	0.035825	0.93428
1,5-Anhydro-D-glucitol	C6 H12 O5	1.408	163.061	ESI-	1.2683	0.036205	0.46821
11-Deoxy prostaglandin F2β	C20 H34 O4	12.375	337.239	ESI-	1.31997	0.036947	0.61336
N-acetyl-D-glucosamine	C8 H15 N O6	1.395	220.083	ESI-	1.22545	0.037842	0.41649
Citicoline	C14 H26 N4 O11 P2	1.398	487.102	ESI-	1.30941	0.040016	0.48325
L-lysine	C6 H14 N2 O2	1.463	145.099	ESI-	1.16183	0.04052	0.42534
(5ξ,9ξ)-17-Hydroxykaur-15-en-19-oic acid	C20 H30 O3	13.357	317.213	ESI-	1.24955	0.04057	-0.71231
N-Acetyl-α-D-glucosamine 1-phosphate	C8 H16 N O9 P	1.199	300.049	ESI-	1.21251	0.04123	0.50486
PC (2:0/20:3)	C30 H54 N O8 P	13.978	646.373	ESI-	1.26793	0.042561	-0.97878
Prostaglandin D3	C20 H30 O5	11.773	349.203	ESI-	1.33533	0.043741	0.65017
LPC 20:1	C28 H56 N O7 P	15.472	608.394	ESI-	1.2779	0.044572	-0.41687
Methyltestosterone	C20 H30 O2	14.793	301.218	ESI-	1.34814	0.047838	0.72466
Pentadecanoic Acid	C15 H30 O2	11.497	287.223	ESI-	1.23235	0.048818	0.67242
Kojic acid	C6 H6 O4	1.35	141.017	ESI-	1.24379	0.049991	0.33964

## Sheet: Table  S3
Table S3 Enrichment analysis of target metabolic pathways of B. vulgatus Bv46 intervention in hyperlipidemia rats.
Pathway	Hits	P value	Q value	Impact	Enriched Metabolite	Ionization mode
Sphingolipid metabolism	3	9.7161e-05	0.0013602	0.06896	Sphingosine 1-phosphate	ESI+
					Sphingomyelin
					Sphingosine
Pantothenate and CoA biosynthesis	1	0.0004843	0.0033901	0.00714	Pantothenate	ESI+
Linoleic acid metabolism	2	0.0010822	0.0044894	1	Linoleate	ESI+
					Phosphatidylcholine
Biosynthesis of unsaturated fatty acids	2	0.0012827	0.0044894	0	Linoleate	ESI+
					Dihomo-gamma-linolenate
Glutathione metabolism	1	0.0016848	0.0047175	0	Trypanothione disulfide	ESI+
Glycine, serine and threonine metabolism	2	0.0026865	0.0062684	0.04655	Betaine	ESI+
					Creatine
Arginine and proline metabolism	1	0.0038297	0.0076594	0.01212	Creatine	ESI+
Porphyrin and chlorophyll metabolism	2	0.0070227	0.01229	0.12753	Biliverdin	ESI+
					Bilirubin
Glycerophospholipid metabolism	2	0.015987	0.024868	0.10383	Phosphatidylcholine	ESI+
					Choline phosphate
Tyrosine metabolism	1	0.024874	0.031941	0.01174	L-Adrenaline	ESI+
Arachidonic acid metabolism	1	0.027378	0.031941	0	Phosphatidylcholine	ESI+
alpha-Linolenic acid metabolism	1		0.031941	0	Phosphatidylcholine	ESI+
Nicotinate and nicotinamide metabolism	1	0.035267	0.03798	0.13816	1-Methylnicotinamide	ESI+
Riboflavin metabolism	1	0.042765	0.042765	0.5	Riboflavin	ESI+
Glycerolipid metabolism	1	7.483e-05	0.00075111	0.01246	Phosphatidate	ESI-
Phosphatidylinositol signaling system	1	7.483e-05	0.00075111	0.00152	Phosphatidate	ESI-
Glycerophospholipid metabolism	4	7.5111e-05	0.00075111	0.27094	Phosphatidylcholine	ESI-
					1-Acyl-sn-glycero-3-phosphocholine
					CDP-choline
					Phosphatidate
Pentose phosphate pathway	1	0.00010678	0.00080082	0.05183	Phosphatidate	ESI-
Steroid hormone biosynthesis	3	0.00052967	0.003178	0.08392	Cortisol	ESI-
					Cortisol
					2-Methoxyestrone
Linoleic acid metabolism	2	0.0011468	0.0047035	0	Phosphatidylcholine	ESI-
					9(10)-EpOME
Aminoacyl-tRNA biosynthesis	4	0.0011486	0.0047035	0	L-Histidine	ESI-
					L-Phenylalanine
					L-Methionine
					L-Lysine
Arginine and proline metabolism	2	0.0012543	0.0047035	0.13448	4-Aminobutanoate	ESI-
					L-Ornithine
Arachidonic acid metabolism	1	0.0019718	0.0059155	0	Phosphatidylcholine	ESI-
alpha-Linolenic acid metabolism	1	0.0019718	0.0059155	0	Phosphatidylcholine	ESI-
Alanine, aspartate and glutamate metabolism	1	0.0029852	0.0071824	0.08654	4-Aminobutanoate	ESI-
Butanoate metabolism	1	0.0029852	0.0071824	0.03175	4-Aminobutanoate	ESI-
D-Glutamine and D-glutamate metabolism	1	0.0031124	0.0071824	0	D-Glutamine	ESI-
Pyrimidine metabolism	1	0.0048369	0.010365	0.03119	dCMP	ESI-
Purine metabolism	1	0.0072183	0.01263	0.00249	Inosine	ESI-
Arginine biosynthesis	2	0.0075049	0.01263	0.28934	L-Citrulline	ESI-
					L-Ornithine
Phenylalanine, tyrosine and tryptophan biosynthesis	1	0.0075779	0.01263	0.5	L-Phenylalanine	ESI-
Phenylalanine metabolism	1	0.0075779	0.01263	0.35714	L-Phenylalanine	ESI-
Glutathione metabolism	1	0.01028	0.015997	0	L-Ornithine	ESI-
Vitamin B6 metabolism	1	0.011016	0.015997	0	4-Pyridoxate	ESI-
beta-Alanine metabolism	3	0.011731	0.015997	0.05597	Carnosine	ESI-
					beta-Alanyl-N(pi)-methyl-L-histidine
					L-Histidine
Histidine metabolism	3	0.011731	0.015997	0.36065	L-Histidine	ESI-
					Carnosine
					beta-Alanyl-N(pi)-methyl-L-histidine
Taurine and hypotaurine metabolism	1	0.012846	0.016058	0.42857	Taurine	ESI-
Primary bile acid biosynthesis	1	0.012846	0.016058	0.02239	Taurine	ESI-
Retinol metabolism	1	0.017299	0.020759	0	9-cis-Retinoic acid	ESI-
Cysteine and methionine metabolism	1	0.022684	0.02584	0.10446	L-Methionine	ESI-
Starch and sucrose metabolism	1	0.023256	0.02584	0	alpha,alpha-Trehalose	ESI-
Amino sugar and nucleotide sugar metabolism	1	0.037842	0.04052	0.06569	N-Acetyl-D-glucosamine	ESI-
Lysine degradation	1	0.04052	0.04052	0	L-Lysine	ESI-
Biotin metabolism	1	0.04052	0.04052	0	L-Lysine	ESI-

## Sheet: Table S4
Table S4 Multivariate statistical results of serum differential metabolites between the NC and HF groups.
Metabolite	Formula	RT(min)	Measured mass(m/z)	Ionization mode	VIP	P value	Log2(FC)
4-{3-[(3,4-dihydroxyphenyl)methyl]-2-methylbutyl}benzene-1,2-diol	C18 H22 O4	12.9	325.141	ESI+	2.07756	1.61e-12	-3.4973
Magnolol	C18 H18 O2	12.899	285.148	ESI+	2.06831	1.87e-11	-2.456
16α-Hydroxyestrone	C18 H22 O3	13.019	287.164	ESI+	2.0676	4.44e-11	-2.6747
4-hydroxy-3-(3-methylbut-2-en-1-yl)benzoic acid	C12 H14 O3	10.252	207.099	ESI+	2.00179	1.23e-08	-2.4107
1,7-bis(3,4-dihydroxyphenyl)heptan-3-one	C19 H22 O5	12.599	313.141	ESI+	2.01084	4.4e-08	-1.1031
4-(benzoylamino)-3-hydroxybutanoic acid	C11 H13 N O4	7.196	224.091	ESI+	1.93314	3.19e-07	1.5292
13-OxoODE	C18 H30 O3	7.937	317.207	ESI+	1.92968	8.68e-07	2.7294
Ecgonine methyl ester	C10 H17 N O3	10.848	200.128	ESI+	1.91719	1.4e-06	-1.6438
4-Methoxycinnamic acid	C10 H10 O3	12.328	179.07	ESI+	1.88984	3.22e-06	2.2781
6??-Hydroxytestosterone	C19 H28 O3	13.77	305.209	ESI+	1.89714	5.45e-06	-1.1835
DL-2-(acetylamino)-3-phenylpropanoic acid	C11 H13 N O3	9.408	208.097	ESI+	1.82427	6.57e-06	1.2812
Indole-3-lactic acid	C11 H11 N O3	9.303	206.081	ESI+	1.84179	9.38e-06	0.84926
N1,N2-dicyclohexylethanedithioamide	C14 H24 N2 S2	13.772	285.146	ESI+	1.81882	1.26e-05	1.5278
Xanthine	C5 H4 N4 O2	5.154	153.041	ESI+	1.85326	1.72e-05	-1.8871
2-(acetylamino)-3-(1H-indol-3-yl)propanoic acid	C13 H14 N2 O3	9.351	247.107	ESI+	1.84054	2.36e-05	1.1339
Palmitoyl sphingomyelin	C39 H79 N2 O6 P	16.331	703.576	ESI+	1.7533	3.99e-05	1.8188
LPC 16:4	C24 H42 N O7 P	13.862	488.276	ESI+	1.75681	8.08e-05	-1.5755
Indole-3-butyric acid	C12 H13 N O2	11.084	204.102	ESI+	1.71836	0.00011174	0.74634
2,4-Dimethylbenzaldehyde	C9 H10 O	13.398	135.081	ESI+	1.67274	0.00012053	1.1212
PC (4:0/16:3)	C28 H50 N O8 P	13.646	560.335	ESI+	1.71378	0.0001652	-2.0717
2-Arachidonyl Glycerol ether	C23 H40 O3	15.639	365.303	ESI+	1.7257	0.0001704	-1.2949
Isoquinoline	C9 H7 N	8.707	130.065	ESI+	1.69399	0.00017534	2.2639
6-[2-(2H-1,3-benzodioxol-5-yl)ethyl]-4-methoxy-2H-pyran-2-one	C15 H14 O5	10.362	275.091	ESI+	1.68789	0.00021493	1.9336
Carbaprostacyclin	C21 H34 O4	13.316	333.242	ESI+	1.62586	0.00025623	1.543
5-Hydroxyindole-3-acetic acid	C10 H9 N O3	7.259	192.065	ESI+	1.6218	0.00025629	1.2867
LPE 18:1	C23 H46 N O7 P	14.955	480.309	ESI+	1.69115	0.0002723	-0.77867
Lysopc 16:2 (2N Isomer)	C24 H46 N O7 P	14.322	492.309	ESI+	1.63681	0.00030592	-0.71958
Gramine	C11 H14 N2	10.542	130.065	ESI+	1.64219	0.00031736	1.0333
4-Phenylbutyric acid	C10 H12 O2	11.914	165.091	ESI+	1.65501	0.00035534	0.89671
2-(acetylamino)-3-[4-(acetylamino)phenyl]acrylic acid	C13 H14 N2 O4	8.305	263.102	ESI+	1.6113	0.0003583	1.5549
PC (2:0/16:2)	C26 H48 N O8 P	13.975	534.319	ESI+	1.62565	0.00040562	-0.65211
Cytosine	C4 H5 N3 O	1.785	112.051	ESI+	1.63684	0.00046382	0.86533
Ergosta-5,7,9(11),22-Tetraen-3-beta-Ol	C28 H42 O	13.693	395.33	ESI+	1.61969	0.00056677	1.5875
4-(2,3-dihydro-1,4-benzodioxin-6-yl)butanoic acid	C12 H14 O4	11.796	245.079	ESI+	1.631	0.00059091	-0.26294
Quinoline	C9 H7 N	9.802	130.065	ESI+	1.58067	0.00060255	1.3405
LPE 20:3	C25 H46 N O7 P	14.815	504.309	ESI+	1.60736	0.00062896	-1.3065
LLK	C18 H36 N4 O4	13.245	355.263	ESI+	1.60274	0.00065531	-2.429
ACar 20:1	C27 H52 N O4	13.765	454.389	ESI+	1.61917	0.00073521	-0.71204
Ethyl chrysanthemumate	C12 H20 O2	13.368	415.282	ESI+	1.60161	0.00084935	-1.9583
LPE 16:1	C21 H42 N O7 P	14.478	452.278	ESI+	1.57464	0.00088648	-0.55765
Xanthurenic Acid	C10 H7 N O4	1.337	188.035	ESI+	1.5477	0.00089612	1.4441
N-Acetylvaline	C7 H13 N O3	7.16	160.097	ESI+	1.5954	0.00092176	0.40159
Taurocholic acid sodium salt hydrate	C26 H45 N Na O7 S	14.269	539.284	ESI+	1.59919	0.00095154	-1.1369
16(R)-HETE	C20 H32 O3	14.163	343.225	ESI+	1.58955	0.00096122	-1.0328
Indole-3-acrylic acid	C11 H9 N O2	10.497	188.07	ESI+	1.54851	0.0010603	1.5112
ACar 10:1	C17 H32 N O4	11.188	314.232	ESI+	1.54772	0.0010928	-0.93016
Isotretinoin	C20 H28 O2	13.897	301.216	ESI+	1.57295	0.0011064	-1.2451
Pantothenic acid	C9 H17 N O5	6.416	220.118	ESI+	1.50894	0.001184	0.52429
p-Mentha-1,3,8-triene	C10 H14	13.389	135.117	ESI+	1.59126	0.0012017	-1.5022
SM (d18:0/18:1)	C41 H83 N2 O6 P	16.048	731.607	ESI+	1.5271	0.00122	0.71149
PC (19:1/19:1)	C46 H88 N O8 P	15.626	814.624	ESI+	1.55736	0.0012704	-0.78236
PC (20:2/20:3)	C48 H86 N O8 P	14.588	836.612	ESI+	1.55408	0.0012717	1.0238
Prostaglandin K2	C20 H30 O5	13.79	333.204	ESI+	1.58378	0.0013671	-1.0339
Sebacic acid	C10 H18 O4	10.454	203.127	ESI+	1.48149	0.0013843	1.7547
LPE 20:5	C25 H42 N O7 P	14.339	500.278	ESI+	1.5199	0.0013903	-1.0625
PC (18:5e/19:2)	C45 H78 N O7 P	16.595	776.56	ESI+	1.54298	0.0014962	1.2318
Trehalose 6-phosphate	C12 H23 O14 P	7.7	423.089	ESI+	1.49486	0.0015734	2.5094
L-(+)-Citrulline	C6 H13 N3 O3	1.34	198.085	ESI+	1.53638	0.0015848	0.5417
Homo-Gamma-Linolenic Acid (C20:3)	C20 H34 O2	14.417	307.263	ESI+	1.54443	0.0016553	-0.76765
Methyl indole-3-acetate	C11 H11 N O2	10.542	190.086	ESI+	1.49751	0.0017214	0.96312
LPC 15:0	C23 H48 N O7 P	14.628	482.324	ESI+	1.53546	0.0017401	0.49127
Beta-Muricholic acid	C24 H40 O5	13.24	409.295	ESI+	1.53894	0.0017432	-2.3829
PC (18:3e/2:0)	C28 H52 N O7 P	14.841	546.356	ESI+	1.48313	0.0017807	-0.94123
C-8 Ceramide-1-phosphate	C26 H52 N O6 P	16.155	506.362	ESI+	1.53467	0.001832	0.74202
SM (d14:1/26:0)	C45 H91 N2 O6 P	13.93	787.662	ESI+	1.47244	0.0018593	4.2553
8Z,11Z,14Z-Eicosatrienoic acid	C20 H34 O2	15.449	307.263	ESI+	1.49813	0.0019758	-1.132
ACar 14:1	C21 H40 N O4	12.663	370.296	ESI+	1.47888	0.0019862	-1.0457
Histamine	C5 H9 N3	1.064	112.087	ESI+	1.50553	0.0020426	0.70664
N-Acetyl-DL-phenylalanine	C11 H13 N O3	9.553	208.097	ESI+	1.48255	0.0021352	0.86251
PC (16:2e/22:5)	C46 H80 N O7 P	15.153	790.575	ESI+	1.55097	0.0021445	1.0226
Tetrahydrocortisone	C21 H32 O5	12.878	347.222	ESI+	1.4952	0.0021539	1.2527
6β-Oxycodol N-oxide	C18 H23 N O5	15.278	334.17	ESI+	1.4733	0.0022023	-0.50923
L-Cysteine-glutathione gisulfide	C13 H22 N4 O8 S2	1.409	427.096	ESI+	1.54521	0.0022791	0.78221
Dihomo-γ-linolenic acid ethyl ester	C22 H38 O2	15.306	341.305	ESI+	1.5271	0.0023107	-0.60127
Epinephrine bitartrate	C13 H19 N O9	2.386	334.113	ESI+	1.49748	0.0024153	0.61972
Biotin	C10 H16 N2 O3 S	8.315	245.095	ESI+	1.46664	0.0025008	1.1861
(+/-)-CP 47,497-C7-Hydroxy metabolite	C21 H34 O3	13.599	353.268	ESI+	1.47687	0.0025022	2.7655
N6-Acetyl-L-lysine	C8 H16 N2 O3	1.427	189.123	ESI+	1.48034	0.0025272	0.8055
Ciprostene	C22 H36 O4	12.603	347.257	ESI+	1.46372	0.0029769	1.3112
Kaempferol	C15 H10 O6	9.103	287.055	ESI+	1.42041	0.0029784	0.2912
PC (7:0/18:5)	C33 H56 N O8 P	13.392	626.387	ESI+	1.52065	0.0030151	-4.036
Kynurenic acid	C10 H7 N O3	8.089	190.05	ESI+	1.4494	0.0030409	1.6189
PC (22:3e/16:0)	C46 H88 N O7 P	15.868	798.63	ESI+	1.45948	0.0031033	0.73295
ethyl 2-[(4-methyl-2-oxo-2H-chromen-8-yl)oxy]acetate	C14 H14 O5	11.096	263.089	ESI+	1.52884	0.0031857	-1.1133
MAG (18:4)	C21 H34 O4	12.6	351.253	ESI+	1.46544	0.003311	1.2846
N-Benzylformamide	C8 H9 N O	2.076	136.076	ESI+	1.42634	0.0033993	0.50495
Progesterone	C21 H30 O2	12.6	315.231	ESI+	1.45565	0.0035728	1.3273
5-Methyl-2'-deoxycytidine	C10 H15 N3 O4	1.441	242.113	ESI+	1.39726	0.0035787	0.94202
N-Oleoyl dopamine	C26 H43 N O3	15.601	396.348	ESI+	1.44968	0.0036045	-0.63881
Pro-Leu	C11 H20 N2 O3	6.66	229.155	ESI+	1.44006	0.0039085	0.73924
Etiocholanolone	C19 H30 O2	12.6	273.221	ESI+	1.43227	0.0039408	1.1967
PC (18:5e/2:0)	C28 H48 N O7 P	14.358	542.325	ESI+	1.40569	0.0040064	-0.95518
2'-O-Methyluridine	C10 H14 N2 O6	1.423	276.119	ESI+	1.43509	0.0041944	0.77841
ACar 18:1	C25 H48 N O4	13.468	426.358	ESI+	1.41848	0.0044193	-0.72022
7-Ketolithocholic acid	C24 H38 O4	13.064	391.284	ESI+	1.41349	0.004567	-1.4578
PC (16:1e/2:0)	C26 H52 N O7 P	15.334	522.357	ESI+	1.41341	0.0046971	-0.89281
PC (18:0e/6:0)	C32 H66 N O7 P	15.132	608.465	ESI+	1.37865	0.0047144	0.57015
4'-Methoxyacetophenone	C9 H10 O2	11.555	151.076	ESI+	1.41946	0.0047265	0.86428
PC (4:0/18:5)	C30 H50 N O8 P	13.611	584.335	ESI+	1.41381	0.004727	-1.5308
ACar 7:0	C14 H28 N O4	9.821	274.201	ESI+	1.40506	0.004847	-0.82367
Prednisolone tebutate	C27 H38 O6	12.55	459.271	ESI+	1.35244	0.0050138	0.50783
gamma-Glutamyltyrosine	C14 H18 N2 O6	6.068	311.124	ESI+	1.37927	0.0054065	0.53534
7-alpha-carboxy-17-alpha-carboxyethylandrostan lactone phenyl ester	C28 H38 O5	13.878	455.277	ESI+	1.44333	0.005447	-1.2352
5-Methylcytosine	C5 H7 N3 O	1.441	126.067	ESI+	1.35962	0.0056813	0.46256
2-Hydroxyphenylalanine	C9 H11 N O3	7.419	160.097	ESI+	1.38405	0.0058773	1.0368
2,6-Di-tert-butyl-1,4-benzoquinone	C14 H20 O2	13.39	221.154	ESI+	1.43929	0.0059068	-1.5716
6-[4-(trifluoromethyl)phenoxy]pyridin-3-amine	C12 H9 F3 N2 O	8.735	255.074	ESI+	1.36272	0.0067707	1.7877
SM (d20:3/22:1)	C47 H89 N2 O6 P	15.112	809.656	ESI+	1.35557	0.0070347	1.0567
FPK	C20 H30 N4 O4	11.187	373.219	ESI+	1.3206	0.007347	-0.39354
PC (18:4e/22:4)	C48 H82 N O7 P	16.211	816.591	ESI+	1.37745	0.0075717	0.57562
5-[(10Z)-14-(3,5-dihydroxyphenyl)tetradec-10-en-1-yl]benzene-1,3-diol	C26 H36 O4	13.301	413.267	ESI+	1.37558	0.0079429	-2.3391
PC (14:0e/3:0)	C25 H52 N O7 P	14.992	510.356	ESI+	1.36044	0.0079701	0.35849
5-Methyluridine	C10 H14 N2 O6	1.434	277.102	ESI+	1.3308	0.0080393	0.87365
PC (14:0e/2:0)	C24 H50 N O7 P	14.748	496.34	ESI+	1.32646	0.0081316	0.16103
Prolylleucine	C11 H20 N2 O3	1.44	229.154	ESI+	1.33249	0.0081527	1.2477
Cuminaldehyde	C10 H12 O	14.163	149.097	ESI+	1.36424	0.008235	-0.71026
3b,7b-Dihydroxy-5-androsten-17-one	C19 H28 O3	11.831	305.211	ESI+	1.31275	0.0082847	1.4541
Acetaminophen glucuronide	C14 H17 N O8	7.632	328.102	ESI+	1.3449	0.0083825	2.0716
ACar 20:2	C27 H50 N O4	13.575	452.373	ESI+	1.34271	0.0089855	-0.57987
LPE 18:3	C23 H42 N O7 P	14.378	476.278	ESI+	1.36108	0.0093767	-0.76016
PC (18:5e/20:1)	C46 H82 N O7 P	15.875	792.591	ESI+	1.32185	0.0093922	0.55131
PC (20:3/20:3)	C48 H84 N O8 P	16.515	834.593	ESI+	1.30873	0.0095886	0.28537
Creatinine	C4 H7 N3 O	1.314	114.066	ESI+	1.2468	0.0097066	1.0765
3-Methoxybenzaldehyde	C8 H8 O2	9.148	137.06	ESI+	1.31398	0.0097992	0.62305
Isorhapontigenin	C15 H14 O4	10.651	259.097	ESI+	1.33526	0.010165	1.8841
ACar 24:1	C31 H60 N O4	14.239	510.452	ESI+	1.38022	0.01035	-0.43213
PC (14:1e/5:0)	C27 H54 N O7 P	15.253	536.371	ESI+	1.27686	0.010354	-0.68634
3-(4-hydroxy-3-methoxyphenyl)propanoic acid	C10 H12 O4	7.354	179.07	ESI+	1.30116	0.010633	0.64565
ACar 18:0	C25 H50 N O4	13.697	428.374	ESI+	1.33342	0.010685	-0.52596
3-phenyl-5-(trifluoromethyl)-4,5-dihydro-1H-pyrazol-5-ol	C10 H9 F3 N2 O	10.292	231.076	ESI+	1.30567	0.010691	1.4791
Traumatic acid	C12 H20 O4	9.163	229.143	ESI+	1.31157	0.010966	0.90649
5-[(8Z,11Z)-pentadeca-8,11-dien-1-yl]benzene-1,3-diol	C21 H32 O2	13.585	317.247	ESI+	1.30489	0.011188	1.51
Glu-Gln	C10 H17 N3 O6	1.422	276.119	ESI+	1.31665	0.011202	0.49926
4-Pregnen-17alpha,20alpha-Diol-3-One	C21 H32 O3	14.395	333.241	ESI+	1.33567	0.011881	-0.90853
Decanoylcarnitine	C17 H33 N O4	11.627	316.248	ESI+	1.23693	0.011945	-0.7796
ACar 20:0	C27 H54 N O4	13.964	456.405	ESI+	1.33208	0.012226	-0.53229
all-cis-4,7,10,13,16-Docosapentaenoic acid	C22 H34 O2	14.484	331.264	ESI+	1.28468	0.012492	-1.0377
5beta-Androstane-3,17-dione	C19 H28 O2	12.6	289.217	ESI+	1.28755	0.013161	1.0581
Skatole	C9 H9 N	9.611	132.081	ESI+	1.25176	0.013241	2.0339
Galangin	C15 H10 O5	9.92	271.06	ESI+	1.27351	0.013268	1.8258
ethyl 3-oxo-3-(1H-pyrazol-5-ylamino)propanoate	C8 H11 N3 O3	1.327	220.066	ESI+	1.2289	0.013378	0.44374
PC (20:4e/16:1)	C44 H80 N O7 P	15.622	766.576	ESI+	1.28885	0.013524	0.70816
Quinoline-4-carboxylic acid	C10 H7 N O2	8.605	174.055	ESI+	1.29991	0.013945	0.56354
Choline Glycerophosphate	C8 H20 N O6 P	13.636	258.11	ESI+	1.29379	0.013977	-0.67041
15(R),19(R)-hydroxy Prostaglandin E1	C20 H34 O6	12.637	353.231	ESI+	1.33285	0.01405	-1.1908
2-[(7-methyl-2,3-dihydro-1H-inden-4-yl)oxy]pyridin-3-amine	C15 H16 N2 O	1.284	241.129	ESI+	1.25359	0.01415	1.1713
Thymine	C5 H6 N2 O2	5.771	127.05	ESI+	1.20642	0.015764	0.83348
LPE 16:0	C21 H44 N O7 P	16.991	454.293	ESI+	1.22787	0.015952	-0.42866
Androsterone	C19 H30 O2	14.298	291.231	ESI+	1.23029	0.016204	0.70082
PC (18:4e/4:0)	C30 H54 N O7 P	14.922	572.37	ESI+	1.21372	0.016601	0.6187
PC (18:5e/21:2)	C47 H82 N O7 P	15.999	804.597	ESI+	1.23907	0.016615	0.34504
3-hydroxy-3-methylpentanedioic acid	C6 H10 O5	6.387	180.088	ESI+	1.29639	0.016618	0.57535
ACar 16:1	C23 H44 N O4	13.094	398.326	ESI+	1.20807	0.016654	-0.64879
PC (16:2e/6:0)	C30 H58 N O7 P	15.638	576.403	ESI+	1.26633	0.016705	-0.63637
Citrinin	C13 H14 O5	10.042	233.081	ESI+	1.2548	0.016779	0.82302
Tetrahydroaldosterone	C21 H32 O5	12.579	347.222	ESI+	1.21677	0.016987	0.70701
N-(5-acetamidopentyl)acetamide	C9 H18 N2 O2	9.351	209.128	ESI+	1.23253	0.017048	1.0416
LPE 20:2	C25 H48 N O7 P	15.094	506.325	ESI+	1.27049	0.01728	-0.65559
1-Phenyl-3-methyl-5-pyrazolone	C10 H10 N2 O	6.888	175.086	ESI+	1.205	0.017642	-0.30599
(±)8-HEPE	C20 H30 O3	15.095	301.214	ESI+	1.26549	0.017925	-1.0337
ethyl 4-hydroxy-2-[(4-methoxyphenoxy)methyl]pyrimidine-5-carboxylate	C15 H16 N2 O5	9.679	305.111	ESI+	1.21037	0.018179	1.1948
PC (16:0/17:0)	C41 H82 N O8 P	16.543	748.585	ESI+	1.2143	0.01833	0.83118
PC (18:0/20:1)	C46 H90 N O8 P	15.422	816.651	ESI+	1.22069	0.018727	0.29984
1H-indene-3-carboxamide	C10 H9 N O	3.304	160.076	ESI+	1.16882	0.018745	0.64467
Prostaglandin H1	C20 H34 O5	14.4	337.235	ESI+	1.25612	0.019792	-1.1687
Cortisone	C21 H28 O5	11.394	361.201	ESI+	1.12966	0.021363	1.0208
5-[(E)-2-(3,5-dihydroxyphenyl)ethenyl]-2-methoxybenzene-1,3-diol	C15 H14 O5	13.766	275.094	ESI+	1.18027	0.02137	0.60778
N,N-Diethyldodecanamide	C16 H33 N O	15.639	256.263	ESI+	1.21708	0.021432	-0.55488
13-HPODE	C18 H32 O4	12.963	313.237	ESI+	1.19918	0.021436	1.1424
Methionine sulfoxide	C5 H11 N O3 S	2.016	166.053	ESI+	1.20341	0.021554	0.58825
PC (18:0/20:2)	C46 H88 N O8 P	15.278	814.629	ESI+	1.23281	0.022002	-0.63695
Cystine	C6 H12 N2 O4 S2	1.315	241.03	ESI+	1.20661	0.023613	0.55491
Tetrahydrocorticosterone	C21 H34 O4	12.323	368.279	ESI+	1.12307	0.023615	-0.71615
N epsilon,N epsilon,N epsilon-trimethyllysine	C9 H20 N2 O2	1.27	189.16	ESI+	1.18779	0.023957	0.36015
Cortisol	C21 H30 O5	12.387	363.217	ESI+	1.22668	0.024087	-0.59637
DL-Carnitine	C7 H15 N O3	1.3	162.112	ESI+	1.19031	0.025118	0.40489
FRH	C21 H30 N8 O4	14.902	459.249	ESI+	1.1699	0.025208	0.24412
trans-3-Indoleacrylic acid	C11 H9 N O2	10.786	188.07	ESI+	1.13436	0.025589	1.9239
All trans-Retinal	C20 H28 O	12.964	285.22	ESI+	1.17322	0.02579	1.1349
methyl isoquinoline-3-carboxylate	C11 H9 N O2	10.802	188.071	ESI+	1.13317	0.02582	1.8654
12,13-EODE	C18 H32 O3	12.175	297.242	ESI+	1.19438	0.025863	0.76773
7-Ketocholesterol	C27 H44 O2	13.875	401.341	ESI+	1.13021	0.025877	-0.31287
Lysopa 18:0	C21 H43 O7 P	13.391	439.283	ESI+	1.2298	0.026131	-2.5176
SM (d14:1/22:0)	C41 H83 N2 O6 P	15.851	749.624	ESI+	1.22577	0.026655	0.58442
L-Glutathione (reduced)	C10 H17 N3 O6 S	1.406	308.091	ESI+	1.24246	0.026739	0.46355
o-Cresol	C7 H8 O	9.149	109.065	ESI+	1.16782	0.027635	0.36462
Ferulic acid	C10 H10 O4	7.385	195.065	ESI+	1.13302	0.028049	0.69867
FMK	C20 H32 N4 O4 S	13.314	447.205	ESI+	1.17113	0.029418	-1.4998
Palmitoylcarnitine	C23 H45 N O4	13.374	400.343	ESI+	1.15473	0.02942	-0.51579
2-hydroxy-6-[(8Z,11Z)-pentadeca-8,11,14-trien-1-yl]benzoic acid	C22 H30 O3	14.165	325.214	ESI+	1.18322	0.030017	-1.1092
Uracil	C4 H4 N2 O2	1.825	113.035	ESI+	1.13435	0.030129	0.19184
PC (18:2/20:5)	C46 H78 N O8 P	15.549	804.554	ESI+	1.18351	0.030705	-0.89213
N1-[2-(4-chlorophenyl)-2-oxoethyl]-4-chlorobenzamide	C15 H11 Cl2 N O2	10.906	259.144	ESI+	1.18902	0.031155	0.7841
Asp-Phe	C13 H16 N2 O5	7.551	281.113	ESI+	1.1724	0.03131	0.32846
PC (18:2/22:2)	C48 H88 N O8 P	16.802	838.627	ESI+	1.14497	0.031654	0.38956
Nor-9-carboxy-δ9-THC	C21 H28 O4	12.346	345.206	ESI+	1.16714	0.032146	-0.69211
N-Tetradecanamide	C14 H29 N O	15.106	228.232	ESI+	1.11553	0.032974	-0.27447
Proline-hydroxyproline	C10 H16 N2 O4	1.435	229.118	ESI+	1.16417	0.033824	0.33009
LPC 16:3	C24 H44 N O7 P	13.982	490.293	ESI+	1.16159	0.034305	-0.58295
17(S)-HETE	C20 H32 O3	14.23	321.242	ESI+	1.16428	0.036625	-0.63532
Hippuric acid	C9 H9 N O3	7.805	180.065	ESI+	1.075	0.037655	1.195
L-Ascorbate	C6 H8 O6	1.439	177.039	ESI+	1.13211	0.037815	0.48963
PC (19:0/19:1)	C46 H90 N O8 P	14.822	834.651	ESI+	1.09012	0.040388	0.38332
Andrographolide	C20 H30 O5	12.608	351.214	ESI+	1.03881	0.040526	0.86791
Genistein	C15 H10 O5	11.024	271.06	ESI+	1.09056	0.041233	3.8032
Coenzyme Q1	C14 H18 O4	12.657	251.127	ESI+	1.0313	0.041376	0.93236
3-Succinoylpyridine	C9 H9 N O3	7.035	158.081	ESI+	1.13055	0.041932	0.46438
Trigonelline	C7 H7 N O2	1.391	138.055	ESI+	1.0417	0.042012	1.3101
3-methyl-5-oxo-5-(4-toluidino)pentanoic acid	C13 H17 N O3	1.322	258.11	ESI+	1.10085	0.042017	-0.27985
N6-Succinyl Adenosine	C14 H17 N5 O8	6.636	384.115	ESI+	1.04972	0.042638	0.58888
Oleamide	C18 H35 N O	14.138	300.29	ESI+	1.05116	0.045194	0.4876
2-morpholino-1-phenyl-1-ethanol	C12 H17 N O2	8.239	208.133	ESI+	1.0825	0.047271	1.2767
PC (14:0e/22:3)	C44 H84 N O7 P	16.446	770.605	ESI+	1.08969	0.048593	0.44092
PC (18:3e/4:0)	C30 H56 N O7 P	15.309	574.387	ESI+	1.08539	0.048864	-0.47781
PC (18:0/20:5)	C46 H82 N O8 P	15.615	808.587	ESI+	1.04455	0.049308	-0.41335
11β-Prostaglandin F2α	C20 H34 O5	12.795	377.23	ESI+	1.02156	0.049351	-0.6141
(+/-)19(20)-DiHDPA	C22 H34 O4	12.993	361.239	ESI-	1.77934	2.7764e-13	-3.13
(±)10(11)-EpDPA	C22 H32 O3	13.335	343.228	ESI-	1.7373	6.1806e-10	-2.4066
cis-2-Decenoic acid	C10 H18 O2	12.425	169.124	ESI-	1.71146	8.3904e-08	-1.8013
SM (d14:2/28:0)	C47 H93 N2 O6 P	14.688	871.691	ESI-	1.70403	2.2463e-08	2.6014
PC (2:0/18:2)	C28 H52 N O8 P	13.747	620.358	ESI-	1.66985	8.2594e-08	-4.1663
LPC 16:0	C24 H50 N O7 P	14.821	540.331	ESI-	1.65406	7.3674e-07	0.82698
FAHFA (18:2/20:4)	C38 H62 O4	14.776	581.456	ESI-	1.64113	6.1518e-07	-1.206
Prostaglandin F1α	C20 H36 O5	12.487	355.249	ESI-	1.6129	1.5568e-06	1.62
N-Acetyl-L-phenylalanine	C11 H13 N O3	7.621	206.083	ESI-	1.60908	5.4787e-07	1.5525
PC (2:0/18:4)	C28 H48 N O8 P	13.308	616.327	ESI-	1.60081	2.918e-06	-2.3103
LPS 18:2	C24 H44 N O9 P	14.499	520.269	ESI-	1.59003	7.6604e-06	-1.2194
LPS 20:5	C26 H42 N O9 P	14.16	542.253	ESI-	1.58652	7.9215e-06	-1.2656
Taurochenodeoxycholic acid	C26 H45 N O6 S	12.201	498.289	ESI-	1.58318	6.9229e-06	-2.7643
Glycoursodeoxycholic acid	C26 H43 N O5	12.249	448.307	ESI-	1.58128	1.3751e-05	-4.5212
4-Hexylresorcinol	C12 H18 O2	12.225	193.123	ESI-	1.58032	2.14e-05	-1.7294
1,5-Anhydro-D-glucitol	C6 H12 O5	1.408	163.061	ESI-	1.55306	1.393e-05	1.3365
LPC 24:4	C32 H58 N O7 P	15.44	658.409	ESI-	1.54047	6.1636e-05	0.7998
7-Methylxanthine	C6 H6 N4 O2	15.028	165.041	ESI-	1.53679	1.8517e-05	0.61026
FAHFA (18:1/20:3)	C38 H66 O4	15.134	585.487	ESI-	1.52953	1.1656e-05	-0.82349
LPI 20:4	C29 H49 O12 P	14.425	619.289	ESI-	1.52827	2.1971e-05	1.2671
L-Aspartic acid	C4 H7 N O4	1.214	132.031	ESI-	1.52209	2.5793e-05	-0.67493
PE (18:2e/20:4)	C43 H76 N O7 P	15.728	748.53	ESI-	1.51915	4.6356e-05	0.90413
LPS 16:1	C22 H42 N O9 P	14.32	494.253	ESI-	1.51323	3.4886e-05	-1.2156
LPC 22:4	C30 H54 N O7 P	15.001	630.378	ESI-	1.47098	0.00029798	1.4322
Cyclohexaneacetic acid	C8 H14 O2	10.43	141.093	ESI-	1.46792	0.00018903	-0.69686
Quinaldic acid	C10 H7 N O2	7.777	172.041	ESI-	1.46577	0.00028631	1.6691
N-benzyl-3-(4-chlorophenyl)-4,5-dihydro-5-isoxazolecarboxamide	C17 H15 Cl N2 O2	15.023	313.079	ESI-	1.46464	0.00022048	0.77798
LPC 22:0	C30 H62 N O7 P	16.584	638.441	ESI-	1.46063	0.00014721	0.55712
Protectin D1	C22 H32 O4	14.466	359.22	ESI-	1.45831	0.00013246	-0.6691
5-Methoxyindole-3-Carbaldehyde	C10 H9 N O2	6.63	174.056	ESI-	1.45729	0.00025217	1.3931
7-Hydroxy-3,4-dihydrocarbostyril	C9 H9 N O2	7.836	162.056	ESI-	1.45603	0.00011581	2.0171
(5ξ,9ξ)-17-Hydroxykaur-15-en-19-oic acid	C20 H30 O3	13.357	317.213	ESI-	1.45406	0.00014102	-1.4624
Pentadecanoic Acid	C15 H30 O2	11.497	287.223	ESI-	1.4507	0.00011327	1.5248
LPA 20:4	C23 H39 O7 P	14.541	457.237	ESI-	1.4432	0.00011199	-0.49035
L-(+)-Tartaric acid	C4 H6 O6	15.03	149.01	ESI-	1.43704	0.00015741	0.43194
L-(+)-Arabinose	C5 H10 O5	1.314	149.046	ESI-	1.42625	0.00025537	0.68001
α-Cyano-3-hydroxycinnamic acid	C10 H7 N O3	6.592	188.036	ESI-	1.42534	0.00031015	1.6175
LPA 19:0	C22 H45 O7 P	15.625	451.284	ESI-	1.42337	0.00071071	1.1481
LPA 17:0	C20 H41 O7 P	15.108	423.252	ESI-	1.423	0.00014337	1.4461
1-Palmitoyl-Sn-Glycero-3-Phosphocholine	C24 H50 N O7 P	15.106	494.326	ESI-	1.40987	0.00022732	0.87275
LPC 18:0	C26 H54 N O7 P	15.351	582.377	ESI-	1.40769	0.00019493	0.45043
PC (2:0/18:3)	C28 H50 N O8 P	13.613	618.341	ESI-	1.40638	0.00026264	-1.8755
Citrulline	C6 H13 N3 O3	1.322	174.089	ESI-	1.40463	0.00019393	0.67161
LPC 20:4	C28 H50 N O7 P	14.594	602.346	ESI-	1.40037	0.00045022	0.32891
LysoPC 18:0	C26 H54 N O7 P	15.631	522.357	ESI-	1.39242	0.00038244	0.51925
FAHFA (16:0/18:2)	C34 H62 O4	15	533.455	ESI-	1.38446	0.00073395	0.30685
PC (2:0/20:4)	C30 H52 N O8 P	13.715	644.358	ESI-	1.38183	0.00051097	-2.0714
LPC 22:5	C30 H52 N O7 P	14.715	628.363	ESI-	1.37454	0.0010721	1.1064
α-Eleostearic acid	C18 H30 O2	14.465	277.217	ESI-	1.37278	0.0003451	-0.6583
Glycodeoxycholic Acid (hydrate)	C26 H43 N O5	11.807	448.307	ESI-	1.35451	0.00095626	-2.6531
LPC 17:0	C25 H52 N O7 P	15.106	568.362	ESI-	1.34613	0.00071321	0.95273
Esculin	C15 H16 O9	13.264	339.075	ESI-	1.34557	0.00055965	0.62275
Rutin	C27 H30 O16	8.976	609.147	ESI-	1.34336	0.00051836	0.37246
Dodecanedioic acid	C12 H22 O4	9.783	229.145	ESI-	1.34122	0.00073597	1.2788
3-Methyladipic acid	C7 H12 O4	1.406	159.066	ESI-	1.3292	0.00074077	1.4642
D-(+)-Mannose	C6 H12 O6	1.298	179.056	ESI-	1.32868	0.0012421	0.6315
3-amino-1H-pyrazolo[4,3-c]pyridine-4,6-diol	C6 H6 N4 O2	15.362	165.041	ESI-	1.32862	0.001416	0.54725
Propylparaben	C10 H12 O3	8.713	179.072	ESI-	1.31465	0.0022371	3.3384
Methionine	C5 H11 N O2 S	1.825	148.044	ESI-	1.30813	0.0012034	0.49269
17α-Hydroxypregnenolone	C21 H32 O3	12.842	331.228	ESI-	1.30766	0.0012065	1.4043
Glycocholic acid	C26 H43 N O6	11.487	464.302	ESI-	1.29623	0.0024556	-2.4277
3-Hydroxy-3-methylglutaric acid	C6 H10 O5	1.319	161.046	ESI-	1.28782	0.0022207	0.69951
5-Hydroxytryptophol	C10 H11 N O2	8.14	176.072	ESI-	1.28512	0.003285	2.0326
Ornithine	C5 H12 N2 O2	1.338	131.083	ESI-	1.28042	0.0021623	0.48865
LysoPE 18:0	C23 H48 N O7 P	14.718	480.31	ESI-	1.2804	0.0015671	0.50355
Lauric acid ethyl ester	C14 H28 O2	14.43	227.202	ESI-	1.2802	0.0013312	-0.53847
4-morpholinobenzoic acid	C11 H13 N O3	8.429	206.083	ESI-	1.26897	0.0032453	0.96578
Cholic acid	C24 H40 O5	12.434	407.28	ESI-	1.26339	0.002597	-2.5155
α,α-Trehalose	C12 H22 O11	10.596	341.107	ESI-	1.2586	0.0031745	1.5544
3-Methyl-2-oxobutanoic acid	C5 H8 O3	2.653	115.04	ESI-	1.25667	0.0020651	0.55371
4-Pyridoxic acid	C8 H9 N O4	6.431	182.046	ESI-	1.25554	0.0027481	1.1997
Allantoin	C4 H6 N4 O3	1.355	157.037	ESI-	1.25117	0.0021141	0.94613
Lysopc 18:3	C26 H48 N O7 P	12.794	516.308	ESI-	1.24197	0.0039559	-2.6073
Glutaric Acid	C5 H8 O4	1.319	131.035	ESI-	1.24002	0.0033217	0.58964
N-Acetyl-aspartic acid	C6 H9 N O5	1.191	174.041	ESI-	1.24001	0.002165	0.68188
7-Ketodeoxycholic acid	C24 H38 O5	13.364	405.265	ESI-	1.23585	0.0053706	-1.4003
8(R)-Hydroxy-(5Z,9E,11Z,14Z)-eicosatetraenoic acid	C20 H32 O3	14.3	319.228	ESI-	1.23144	0.0038766	-0.45912
Flavin mononucleotide (FMN)	C17 H21 N4 O9 P	9.829	455.097	ESI-	1.22876	0.0038731	1.9873
PC (18:1/20:4)	C46 H82 N O8 P	15.011	852.579	ESI-	1.22162	0.0033898	1.3373
LPA 20:5	C23 H37 O7 P	14.255	455.222	ESI-	1.21662	0.0018791	-1.5027
PC (20:3/20:4)	C48 H82 N O8 P	16.645	890.594	ESI-	1.21574	0.0040315	-0.58673
PS (18:0/20:4)	C44 H78 N O10 P	16.566	810.53	ESI-	1.21387	0.002281	0.98435
FAHFA (20:4/20:4)	C40 H62 O4	14.744	605.457	ESI-	1.21168	0.0084152	-0.54592
alpha-Benzylsuccinic acid	C11 H12 O4	10.758	207.066	ESI-	1.21163	0.002753	1.0104
D-(-)-Glutamine	C5 H10 N2 O3	1.289	145.062	ESI-	1.20668	0.00377	0.36258
D-3-Phenyllactic acid	C9 H10 O3	7.591	165.056	ESI-	1.20529	0.0069606	0.79902
PC (2:0/20:3)	C30 H54 N O8 P	13.978	646.373	ESI-	1.20505	0.00321	-1.4955
N-acetyl-D-glucosamine	C8 H15 N O6	1.395	220.083	ESI-	1.20382	0.0048536	0.7719
Kojic acid	C6 H6 O4	1.35	141.017	ESI-	1.19846	0.0032282	0.32432
Daidzein	C15 H10 O4	10.41	253.051	ESI-	1.18933	0.0074951	3.0508
PC (2:0/16:1)	C26 H50 N O8 P	13.385	594.342	ESI-	1.1878	0.0037353	-1.4861
Eicosapentaenoic acid	C20 H30 O2	13.682	301.217	ESI-	1.17913	0.0064708	-0.91103
Taurine	C2 H7 N O3 S	1.272	124.008	ESI-	1.17867	0.0070282	0.57143
LPC 24:1	C32 H64 N O7 P	16.725	664.458	ESI-	1.17748	0.0085561	0.4538
Lysopc 18:2	C26 H50 N O7 P	14.664	518.325	ESI-	1.17517	0.0091641	0.581
trans-2-Butene-1,4-dicarboxylic Acid	C6 H8 O4	1.317	143.035	ESI-	1.16989	0.007972	0.67243
LPS 20:3	C26 H46 N O9 P	14.691	546.285	ESI-	1.16897	0.0075574	-1.394
2-(Dimethylamino)Guanosine	C12 H17 N5 O5	1.403	310.115	ESI-	1.16855	0.0081533	0.8684
Sulfoacetic acid	C2 H4 O5 S	1.169	138.971	ESI-	1.16848	0.0055823	0.57806
Calcitriol	C27 H44 O3	15.064	415.322	ESI-	1.16536	0.004886	1.4507
OxPC (18:0-18:1+3O)	C44 H86 N O11 P	16.454	894.62	ESI-	1.16534	0.0043151	0.62653
LPC 22:6	C30 H50 N O7 P	14.553	626.346	ESI-	1.15885	0.0091664	0.74115
Tauro-alpha-Muricholic acid sodium salt	C26 H44 N Na O7 S	12.515	536.267	ESI-	1.1507	0.0071224	1.0459
LPC 19:0	C27 H56 N O7 P	15.519	596.394	ESI-	1.14743	0.0090817	1.1369
LPS 20:4	C26 H44 N O9 P	14.46	544.268	ESI-	1.14028	0.011003	-0.54288
4-Methylvaleric Acid	C6 H12 O2	7.996	115.077	ESI-	1.13799	0.0099573	0.59144
16-Hydroxyhexadecanoic acid	C16 H32 O3	14.588	253.217	ESI-	1.13319	0.005508	-0.59963
20-Hydroxy-(5Z,8Z,11Z,14Z)-eicosatetraenoic acid	C20 H32 O3	12.066	319.228	ESI-	1.13193	0.013785	1.1691
2-(1H-1,2,3-benzotriazol-1-yl)-N-(2,3-dihydro-1H-inden-2-yl)acetamide	C17 H16 N4 O	9.906	291.128	ESI-	1.13056	0.015425	2.9965
PC (2:0/20:5)	C30 H50 N O8 P	13.576	642.343	ESI-	1.12871	0.0069539	-1.3916
Oleoyl-L-α-lysophosphatidic acid	C21 H41 O7 P	14.97	435.252	ESI-	1.12656	0.01246	0.52557
Salicylic acid	C7 H6 O3	6.41	137.025	ESI-	1.11911	0.015191	1.0128
PC (18:1/22:5)	C48 H84 N O8 P	15.274	892.61	ESI-	1.11812	0.013685	0.5969
Inosine	C10 H12 N4 O5	1.379	267.072	ESI-	1.11776	0.008906	0.84297
LPC 17:1	C25 H50 N O7 P	14.716	566.347	ESI-	1.11753	0.015387	0.60593
Sodium cholate	C24 H39 Na O5	14.067	429.263	ESI-	1.11617	0.008077	-0.91897
8,15-Dihete	C20 H32 O4	13.208	335.223	ESI-	1.11368	0.013313	-0.37153
ethyl 3-[(4-chlorophenethyl)amino]-2-cyanoacrylate	C14 H15 Cl N2 O2	7.856	277.075	ESI-	1.11055	0.015503	3.0362
L-Cysteine-S-sulfate	C3 H7 N O5 S2	1.239	199.969	ESI-	1.11049	0.0099278	0.65483
PE (16:1e/20:4)	C41 H74 N O7 P	15.351	722.514	ESI-	1.10951	0.0084005	0.70967
(+/-)11(12)-EET	C20 H32 O3	13.577	273.223	ESI-	1.10215	0.0064181	-1.4065
(2-oxo-2,3-dihydro-1H-indol-3-yl)acetic acid	C10 H9 N O3	7.114	190.051	ESI-	1.10214	0.0095547	0.56821
PC (18:0/20:4)	C46 H84 N O8 P	16.494	868.606	ESI-	1.09629	0.010984	0.38599
LPA 20:3	C23 H41 O7 P	15.44	459.25	ESI-	1.092	0.0096525	0.50686
LPC 20:3	C28 H52 N O7 P	14.82	604.363	ESI-	1.09058	0.0074835	-0.83562
LPG 18:1	C24 H47 O9 P	14.802	509.29	ESI-	1.08966	0.015718	-0.70214
5-Aminovaleric acid	C5 H11 N O2	1.436	116.072	ESI-	1.08705	0.010146	0.3857
23-Nordeoxycholic acid	C23 H38 O4	12.74	377.27	ESI-	1.08626	0.018941	-1.6066
Corchorifatty acid F	C18 H32 O5	10.987	327.218	ESI-	1.07734	0.0094181	1.262
LPC 22:2	C30 H58 N O7 P	15.632	634.41	ESI-	1.06472	0.021713	0.31104
L-Anserine	C10 H16 N4 O3	1.418	239.115	ESI-	1.05365	0.015092	1.6483
Carnosine	C9 H14 N4 O3	1.383	225.1	ESI-	1.04861	0.014882	1.1858
PC (18:1e/20:4)	C46 H84 N O7 P	16.28	852.615	ESI-	1.0437	0.018667	0.55759
Pantethine	C22 H42 N4 O8 S2	11.87	553.236	ESI-	1.04129	0.028407	-0.85594
2-Hydroxy-2-methylbutanoic acid	C5 H10 O3	2.043	117.056	ESI-	1.0409	0.017634	0.56992
13,14-dihydro-15-keto-PGD2	C20 H32 O5	12.18	351.218	ESI-	1.04071	0.022701	-0.85648
PEtOH (16:1-18:2)	C39 H71 O8 P	14.914	697.482	ESI-	1.0402	0.013871	0.53524
LPE 20:4	C25 H44 N O7 P	14.573	500.279	ESI-	1.03258	0.02144	-0.37678
Cinnamoylglycine	C11 H11 N O3	8.736	204.067	ESI-	1.02721	0.029775	1.6348
(+/-)9(10)-EpOME	C18 H32 O3	14.584	609.475	ESI-	1.02228	0.02943	-0.35696
13,14-Dihydro-19(R)-hydroxy prostaglandin E1	C20 H36 O6	12.102	353.234	ESI-	1.02118	0.0217	-1.0271
D-Threose	C4 H8 O4	1.307	119.035	ESI-	1.01824	0.022586	0.43267
Hydrocortisone acetate	C23 H32 O6	11.218	403.213	ESI-	1.0172	0.021314	0.92913
LPC 22:1	C30 H60 N O7 P	16.065	636.426	ESI-	1.01428	0.027331	0.27852
LPC 18:1	C26 H52 N O7 P	14.971	580.362	ESI-	1.01411	0.03274	0.35935
PA (16:0/18:1)	C37 H71 O8 P	16.36	673.482	ESI-	1.00689	0.026956	-0.49734

## Sheet: Table  S5
Table S5 Pathway analysis of differential metabolites related to hyperlipemia induced by the high-fat diet.
Pathway	Hits	P value	Q value	Impact	Enriched Metabolite	Ionization mode
Steroid hormone biosynthesis	8	2.8848e-06	4.9042e-05	0.09398	Progesterone	ESI+
					Tetrahydrocorticosterone
					Cortisol
					Cortisone
					Etiocholanolone
					Androsterone
					5beta-Androstane-3,17-dione
					16alpha-Hydroxyestrone
Purine metabolism	1	2.4652e-05	0.00020954	0.02966	Xanthine	ESI+
Pantothenate and CoA biosynthesis	2	6.0224e-05	0.00030814	0.00714	Pantothenate	ESI+
					Uracil
Arachidonic acid metabolism	2	7.2503e-05	0.00030814	0	16(R)-HETE	ESI+
					Prostaglandin F2alpha
Tryptophan metabolism	1	0.00014399	0.00048958	0.0139	5-Hydroxyindoleacetate	ESI+
Histidine metabolism	1	0.00080257	0.002274	0.18852	Histamine	ESI+
Biosynthesis of unsaturated fatty acids	1	0.0012068	0.0026211	0	Dihomo-gamma-linolenate	ESI+
Biotin metabolism	1	0.0012335	0.0026211	0.2	Biotin	ESI+
Tyrosine metabolism	1	0.0020291	0.0038327	0.01174	L-Adrenaline	ESI+
Pyrimidine metabolism	2	0.0033691	0.0054339	0.11157	Thymine	ESI+
					Uracil
beta-Alanine metabolism	1	0.0035161	0.0054339	0	Uracil	ESI+
Glycerophospholipid metabolism	1	0.013949	0.018241	0.04814	sn-Glycero-3-phosphocholine	ESI+
Ether lipid metabolism	1	0.013949	0.018241	0	sn-Glycero-3-phosphocholine	ESI+
Linoleic acid metabolism	1	0.016141	0.0196	0	(9Z,11E)-(13S)-13-Hydroperoxyoctadeca-9,11-dienoic acid	ESI+
Phenylalanine metabolism	1	0.022263	0.025231	0	Hippurate	ESI+
Cysteine and methionine metabolism	1	0.027614	0.02934	0	Cystine	ESI+
Aminoacyl-tRNA biosynthesis	2	3.7765e-09	1.0574e-07	0	L-Aspartate	ESI-
					L-Methionine
Pantothenate and CoA biosynthesis	2	1.1904e-07	1.6665e-06	0	L-Aspartate	ESI-
					3-Methyl-2-oxobutanoic acid
Arginine biosynthesis	3	2.9439e-06	2.7432e-05	0.28934	L-Citrulline	ESI-
					L-Aspartate
					L-Ornithine
Alanine, aspartate and glutamate metabolism	1	4.8986e-06	2.7432e-05	0.22356	L-Aspartate	ESI-
Nicotinate and nicotinamide metabolism	1	4.8986e-06	2.7432e-05	0	L-Aspartate	ESI-
Primary bile acid biosynthesis	4	7.8795e-05	0.00036771	0.06809	Taurine	ESI-
					Cholic acid
					Taurochenodeoxycholate
					Glycocholate
Caffeine metabolism	1	0.00021738	0.00086951	0	7-Methylxanthine	ESI-
Arachidonic acid metabolism	2	0.00028778	0.0010072	0.0212	11,12-EET	ESI-
					20-HETE
Glycerophospholipid metabolism	1	0.00040315	0.0012543	0.01736	1-Acyl-sn-glycero-3-phosphocholine	ESI-
Steroid hormone biosynthesis	2	0.00046927	0.0013139	0.0741	17alpha-Hydroxypregnenolone	ESI-
					Cortisol
Pentose phosphate pathway	1	0.0011626	0.0023251	0.1502	D-Glyceraldehyde 3-phosphate	ESI-
Glycolysis / Gluconeogenesis	1	0.0011626	0.0023251	0.08591	D-Glyceraldehyde 3-phosphate	ESI-
Fructose and mannose metabolism	1	0.0011626	0.0023251	0.03382	D-Glyceraldehyde 3-phosphate	ESI-
Inositol phosphate metabolism	1	0.0011626	0.0023251	0	D-Glyceraldehyde 3-phosphate	ESI-
Cysteine and methionine metabolism	1	0.0031912	0.0059569	0.10446	L-Methionine	ESI-
Vitamin B6 metabolism	1	0.0040333	0.0064223	0	4-Pyridoxate	ESI-
Biosynthesis of unsaturated fatty acids	1	0.0041919	0.0064223	0	(5Z,8Z,11Z,14Z,17Z)-Icosapentaenoic acid	ESI-
Valine, leucine and isoleucine degradation	1	0.0045736	0.0064223	0.01084	3-Methyl-2-oxobutanoic acid	ESI-
Valine, leucine and isoleucine biosynthesis	1	0.0045736	0.0064223	0	3-Methyl-2-oxobutanoic acid	ESI-
Histidine metabolism	3	0.0048167	0.0064223	0.13934	Carnosine	ESI-
					beta-Alanyl-N(pi)-methyl-L-histidine
					L-Aspartate
beta-Alanine metabolism	3	0.0048167	0.0064223	0.05597	L-Aspartate	ESI-
					Carnosine
					beta-Alanyl-N(pi)-methyl-L-histidine
Starch and sucrose metabolism	1	0.0052754	0.0067142	0	alpha,alpha-Trehalose	ESI-
Steroid biosynthesis	1	0.0060612	0.0073002	0.00206	Calcitriol	ESI-
Amino sugar and nucleotide sugar metabolism	1	0.0062573	0.0073002	0.06569	N-Acetyl-D-glucosamine	ESI-
Arginine and proline metabolism	1	0.0077858	0.0083847	0.11063	L-Ornithine	ESI-
Glutathione metabolism	1	0.0077858	0.0083847	0	L-Ornithine	ESI-
Taurine and hypotaurine metabolism	1	0.010768	0.011166	0.42857	Taurine	ESI-
Purine metabolism	1	0.011205	0.011205	0.00249	Inosine	ESI-

## Sheet: Table S6
Table S6 Results of multivariate statistical analyses of BAs contents in three groups.
Bile acids	NC vs. HF			BV vs. HF
	VIP	Log2(FC)	Q value	VIP	Log2(FC)	Q value
12-ketolithocholic acid (12-ketoLCA)	0.997194	2.5707	0.00328	0.549695	-0.53053	0.32113
3-dehydrocholic acid (3-DHCA)	1.15739	-5.0096	0.00015038	1.28159	-2.8713	0.023588
3β-Ursodeoxycholic acid (3β-UDCA)	0.77376	-1.27	0.043491	1.22137	1.5909	0.023588
7-Ketolithocholic acid (7-ketoLCA)	1.0196	2.2565	0.0024282	1.14048	-1.7087	0.049113
Allolithocholic acid (alloLCA)	1.20409	-1.9562	2.4223e-05	0.833702	0.63574	0.15983
Cholic acid (CA)	0.711624	-0.57257	0.058788	1.23788	-2.4384	0.023588
Chenodeoxycholic acid (CDCA)	1.19523	-5.4842	2.4223e-05	0.85082	-0.7113	0.16199
Deoxycholic acid (DCA)	1.18722	-3.1567	3.9422e-05	0.0778288	-0.029925	0.99772
Glycocholic acid hydrate (GCA)	0.986126	1.0432	0.0055496	1.47362	-3.5211	0.0086344
Glycochenodeoxycholic acid sodium salt (GCDCA)	1.07642	-3.0886	0.0013564	0.667	-0.69463	0.26486
Glycodeoxycholic acid (GDCA)	0.828327	-1.3094	0.029026	0.155869	0.033039	0.81354
Glycohyocholic acid sodium salt (GHCA)	1.03742	1.3207	0.002187	1.32699	-3.1909	0.023588
Glycolithocholic acid (GLCA)	1.13777	-4.8212	0.00030202	0.222365	0.36242	0.73811
Glycoursodeoxycholic acid (GUDCA)	0.178045	-0.9125	0.69575	0.897169	-1.2137	0.14417
hyocholic acid (HCA)	1.1023	-3.0392	0.00074855	0.305388	-0.084624	0.67764
Hyodeoxycholic acid (HDCA)	1.14377	-1.8773	0.00024298	0.839854	-0.33661	0.16301
Isolithocholic acid (isoLCA)	1.25156	-3.3185	4.2918e-07	1.00528	1.1005	0.085883
lithocholic acid (LCA)	1.07202	2.0748	0.001264	1.22314	0.93038	0.025314
lithocholic acid 3-sulfate sodium salt (LCA-S)	1.05679	1.2831	0.0016318	0.74413	-0.74884	0.24715
23-Norcholic acid (NorCA)	1.22952	-5.4329	3.5984e-06	0.0138008	-0.075605	0.99772
Taurocholic acid (TCA)	0.835924	-1.9881	0.028393	1.39873	-4.0036	0.015598
Taurochenodeoxycholic acid sodium salt (TCDCA)	0.390548	-1.5099	0.34872	1.21866	-1.7979	0.023588
Taurodeoxycholic acid sodium salt (TDCA)	0.638036	-1.0664	0.11205	1.00637	-1.6521	0.080228
Taurohyocholic acid sodium salt (THCA)	0.4044	-0.74489	0.33399	1.25885	-2.3252	0.023588
Taurohyodeoxycholic acid sodium salt (THDCA)	0.792681	-1.633	0.038777	1.21942	-1.5878	0.023588
Taurolithocholic acid sodium salt (TLCA)	1.18273	-3.6725	8.1272e-05	0.671046	0.53282	0.32113
Tauroursodeoxycholic acid Dihydrate (TUDCA)	0.969745	1.8897	0.0070101	1.39305	-2.3561	0.015598
Tauro-alpha-Muricholic acid sodium salt (T-α-MCA)	1.10396	2.2741	0.00063664	1.27643	-2.6092	0.023588
Alpha-Muricholic acid (α-MCA)	1.18959	-6.7098	2.4223e-05	1.04758	-0.54072	0.079834
Beta-Muricholic acid (β-MCA)	1.05968	1.5196	0.00149	0.739425	-0.35708	0.26486
Boldface type indicated the differential bile acids between two groups.

## Sheet: Table S7
Table S7 Differentially expressed genes in the liver of the BV and HF groups.
Gene ID	Gene Symbol	P value	Q value	Foldchange	Log2(FC)
ENSRNOG00000063815		1.89e-35	2.65e-31	22.3779	4.484
ENSRNOG00000062869	Sult2a2	3.547e-33	2.486e-29	19403.1	14.244
ENSRNOG00000031211	Acsm5	2.197e-32	1.027e-28	4.68484	2.228
ENSRNOG00000009875	Akr1b7	9.258e-13	3.245e-09	0.499654	-1.001
ENSRNOG00000016541	Enc1	3.299e-11	9.25e-08	2.89186	1.532
ENSRNOG00000066870		1.865e-10	4.358e-07	0.345798	-1.532
ENSRNOG00000009488	Cyp7a1	5.978e-09	1.197e-05	2.86394	1.518
ENSRNOG00000053448	Psme3	1.137e-08	1.993e-05	2.54559	1.348
ENSRNOG00000005871	Il1rn	1.521e-08	2.369e-05	2.33593	1.224
ENSRNOG00000060429	AABR07002065.2	3.473e-08	4.87e-05	2.28469	1.192
ENSRNOG00000015772	RGD1560341	3.828e-08	4.879e-05	0.00609144	-7.359
ENSRNOG00000043098	Mt2A	4.825e-08	5.637e-05	2.64268	1.402
ENSRNOG00000048990		6.291e-08	6.785e-05	0.00549753	-7.507
ENSRNOG00000019822	Gadd45b	7.172e-08	7.183e-05	3.62003	1.856
ENSRNOG00000009565	Pdk4	2.48e-07	0.0002173	2.464	1.301
ENSRNOG00000001388	Sds	3.044e-07	0.0002371	2.27363	1.185
ENSRNOG00000004500	Myc	7.017e-07	0.000492	2.32302	1.216
ENSRNOG00000009920		1.136e-06	0.0007241	0.286777	-1.802
ENSRNOG00000006305	Slc38a2	2.322e-06	0.001415	2.12285	1.086
ENSRNOG00000058780	Igfbp1	6.095e-06	0.003165	2.68701	1.426
ENSRNOG00000064228		1.013e-05	0.005074	0.205185	-2.285
ENSRNOG00000068412	Fosl2	1.382e-05	0.006457	2.08349	1.059
ENSRNOG00000030963		1.571e-05	0.007058	0.00990931	-6.657
ENSRNOG00000014387	Chac1	1.611e-05	0.007058	3.79211	1.923
ENSRNOG00000011771	Ptp4a1	1.893e-05	0.007807	1.9917	0.994
ENSRNOG00000063454		2.119e-05	0.00849	0.0138497	-6.174
ENSRNOG00000023509	Irs2	2.423e-05	0.009438	2.44359	1.289
ENSRNOG00000070206	Irf2bp2	2.645e-05	0.01002	2.13909	1.097
ENSRNOG00000006859	Insig1	2.78e-05	0.01026	2.37512	1.248
ENSRNOG00000016222	Ppp1r3g	5.344e-05	0.01703	6.00848	2.587
ENSRNOG00000055672	Gpx2	7.162e-05	0.02232	0.0632847	-3.982
ENSRNOG00000015538	Abcd2	9.579e-05	0.02798	6.08813	2.606
ENSRNOG00000034177	Efna5	0.0001133	0.03242	2.20687	1.142
ENSRNOG00000056135	Tsc22d3	0.0001912	0.05059	2.97523	1.573
ENSRNOG00000029644	Clec2l	0.000211	0.05378	3.17994	1.669
ENSRNOG00000058388	Zfp36	0.0002739	0.06858	2.12285	1.086
ENSRNOG00000047977	Tcim	0.0003234	0.07878	2.11844	1.083
ENSRNOG00000028616	Pck1	0.0003259	0.07878	2.2974	1.2
ENSRNOG00000050463	RGD1564617	0.0003387	0.08049	0.016945	-5.883
ENSRNOG00000005250	Abcg5	0.0003812	0.0862	2.10964	1.077
ENSRNOG00000019414	Tmem79	0.0006792	0.1304	0.337509	-1.567
ENSRNOG00000047967	Arhgef19	0.0009268	0.1566	0.447513	-1.16
ENSRNOG00000010350	Rcan2	0.0009561	0.1596	2.02933	1.021
ENSRNOG00000061508	Reps2	0.00106	0.1713	0.450313	-1.151
ENSRNOG00000005861	Hsd11b1	0.001103	0.1737	0.272061	-1.878
ENSRNOG00000042189	Rab31	0.001147	0.175	0.359983	-1.474
ENSRNOG00000019616	Prss8	0.001379	0.1994	0.268874	-1.895
ENSRNOG00000017188	Cyp27a1	1.891e-07	0.0001768	1.65864	0.73

## Sheet: Table S8
Table S8 Enriched Gene Ontology (GO) terms of biological processes in the BV versus HF groups.
ID	Description	RichFactor	BgRatio	P value	Q value	geneID
GO:0006006	Glucose metabolic process	8/35	217/17840	7.4742e-09	6.27832e-06	G6pc1/Pdk4/Sds/Myc/Igfbp1/Irs2/Ppp1r3g/Pck1
GO:0032869	Cellular response to insulin stimulus	8/35	260/17840	3.06054e-08	7.02508e-06	G6pc1/Pdk4/Myc/Igfbp1/Irs2/Insig1/Pck1/Rab31
GO:0032868	Response to insulin	8/35	345/17840	2.69206e-07	4.52265e-05	G6pc1/Pdk4/Myc/Igfbp1/Irs2/Insig1/Pck1/Rab31
GO:0019217	Regulation of fatty acid metabolic process	5/35	101/17840	1.49318e-06	0.000159857	Cyp7a1/Pdk4/Irs2/Insig1/Abcd2
GO:0042304	Regulation of fatty acid biosynthetic process	4/35	46/17840	1.91022e-06	0.000159857	Cyp7a1/Pdk4/Insig1/Abcd2
GO:0072330	Monocarboxylic acid biosynthetic process	6/35	194/17840	1.91065e-06	0.000159857	Acsm5/Cyp7a1/Pdk4/Sds/Insig1/Abcd2
GO:0044262	Cellular carbohydrate metabolic process	7/35	311/17840	2.02273e-06	0.000159857	G6pc1/Pdk4/Myc/Irs2/Ppp1r3g/Pck1/Hsd11b1
GO:0042593	Glucose homeostasis	7/35	332/17840	3.11758e-06	0.000205484	Cyp7a1/G6pc1/Pdk4/Irs2/Ppp1r3g/Efna5/Pck1
GO:0033500	Carbohydrate homeostasis	7/35	333/17840	3.1801e-06	0.000205484	Cyp7a1/G6pc1/Pdk4/Irs2/Ppp1r3g/Efna5/Pck1
GO:0062012	Regulation of small molecule metabolic process	7/35	367/17840	6.02665e-06	0.000361599	Cyp7a1/Pdk4/Myc/Irs2/Insig1/Ppp1r3g/Abcd2

## Sheet: Table S9
Table S9 The full set of enriched KEGG pathways by Gene Set Enrichment Analysis(GSEA).
KEGG Pathway	Set Size	Enrichment Score	NES	P value	Q value	Rank	Core Enrichment
Cell Cycle	115	0.448371	1.90152	1.28113e-05	0.00199587	3663	Myc/Gadd45b/Chek2/Gadd45g/Ccnb2/Mcm6/Mcm3/Pkmyt1/Mad2l1/Ccne2/Skp2/Ccne1/Wee1/Mcm5/E2f5/Cdc25c/Tfdp2/Orc6/Plk1/Cdkn1a/Tp53/Ccnh/Anapc1/Rb1/Gadd45a/Pttg1/Stag2/Cdk1/Tgfb3/Bub1b/Cdc25b/Pcna/Mcm2/Crebbp/Ccnd1/Anapc13/Rad21/Cdc20/Ttk/Ccna2/Orc3/Atr/Cdc7/Anapc10/Ccnb1/Ywhaz/Cdkn2c/Necab3/Mcm4
Cytokine Cytokine Receptor Interaction	174	0.383482	1.74702	6.61509e-05	0.00515281	2569	Csf2rb/Cxcl2/Cxcr4/Ccr7/Ccl17/Ccl1/Ccr9/Il10/Cd27/Tnf/Xcl1/Il1a/Il2ra/Cxcl9/Tnfrsf11a/Cxcl10/Il18rap/Il1b/Ccl3/Tnfsf13/Tnfsf13b/Il10ra/Tnfsf9/Il12b/Il2rg/Relt/Ltb/Ccl22/Il13ra1/Cxcl1/Faslg/Il7/Il22ra2/Acvr1b/Tnfrsf14/Cxcr5/Ccl19/Osm/Flt3/Egfr/Il6st/Il2rb/Tnfrsf1a/Cd40/Ccr5/Lta/Il4r/Ifnar2/Ifnar1/Pf4/Tnfrsf4/Csf1/Crlf2/Cxcl13/Tgfb3/Tnfrsf13b/Il11ra1/Tnfrsf1b/Cntf/Ccl12/Inhbb/Bmp2/Tnfrsf21/Tnfsf14/…
Ribosome	72	0.481353	1.89172	0.000122614	0.00578675	3858	Rps17/Rpl9/Rps29/Rps18/Rps9/Rps27/Rpl31/Rpl35al1/Rpl30/RGD1564606/Rpl26/Rpl6/Rplp1/Rps16/Rps2/Rpl17/Rpl18a/Rps6/Rps27a/Rpl27/Rpl15/Rpl34/Rps3/Rps21/Rps25/Rps23/Rps11/Rpl10/Rps24/AC128960.1/Rpl23/Rps10/Rpsa/Rpl28/Rpl23a/Rpl24/Rpl3/Rpl35/Rpl22l1
Adipocytokine Signaling Pathway	59	0.510444	1.92418	0.000148579	0.00578675	2246	Slc2a4/Irs2/Pck1/Prkcq/Nfkbia/Tnf/Prkag3/Cpt1b/Pomc/Nfkbib/Prkag2/Prkab2/Tnfrsf1a/Prkag1/Socs3/Stat3/Tnfrsf1b
Primary Immunodeficiency	29	0.598238	1.96024	0.000496304	0.0154638	3151	Icos/Cd8b/Cd19/Ada/Tap1/Il2rg/Cd79a/Lck/Cd40/Tap2/Ciita/Tnfrsf13b/Jak3/Cd3d/Btk/Cd3e
Intestinal Immune Network For Iga Production	32	0.571962	1.90975	0.000884682	0.0229707	2252	Cd80/Icos/Cxcr4/Ccr9/Il10/Itgb7/Tnfsf13/Tnfsf13b/Icoslg/RT1-DMa/Cd40/RT1-Ba/Tnfrsf13b/RT1-DMb/RT1-Db1
Leishmania Infection	61	0.460124	1.74737	0.00116437	0.0259138	2268	Nfkbia/Il10/Tnf/Il1a/Jun/Nos2/Il1b/Fos/Il12b/Itgam/Nfkbib/Cyba/Itgb2/RT1-DMa/Ncf1/Prkcb/RT1-Ba/Tgfb3/RT1-DMb/Tlr4/RT1-Db1/Cr1l
Ecm Receptor Interaction	69	-0.455273	-1.72562	0.00162605	0.0316653	3176	Sdc3/Itgb8/Spp1/Itgb6/Thbs2/Col6a6/Itgb3/Col5a2/Lama4/Col11a2/Tnc/AABR07073181.1/Col4a4/Itga2b/Sv2a/Reln/Col6a3/Lama5/Itgb4/Col3a1/Col4a1/Col4a6/Itga1/Col1a2/Col4a2/Col6a2/Lamb1/Lamb3/Col6a1/Col5a1/Itga3/Col1a1/Comp
Primary Bile Acid Biosynthesis	16	0.668858	1.8679	0.00199866	0.0325045	1045	Cyp7a1/Ch25h/Cyp27a1/Amacr/Slc27a5
Jak Stat Signaling Pathway	103	0.392018	1.62766	0.00208644	0.0325045	2458	Myc/Csf2rb/Irf9/Il10/Il2ra/Spry3/Spred1/Il10ra/Il12b/Il2rg/Stat4/Cblb/Il13ra1/Il7/Il22ra2/Spry4/Stam/Spry1/Osm/Il6st/Il2rb/Il4r/Ifnar2/Ifnar1/Pik3cb/Stat6/Socs3/Crlf2/Il11ra1/Stat3/Cntf/Jak3/Crebbp/Socs2/Ccnd1
Graft Versus Host Disease	19	0.62816	1.82316	0.00271572	0.035779	3546	Cd80/Tnf/Il1a/Il1b/Faslg/RT1-DMa/RT1-Ba/RT1-DMb/RT1-Db1/Klrd1/Prf1/RT1-M3-1/RT1-Da
Autoimmune Thyroid Disease	19	0.626943	1.81962	0.00275595	0.035779	3546	Cd80/Ctla4/Il10/Faslg/RT1-DMa/Cd40/RT1-Ba/RT1-DMb/RT1-Db1/Tg/Prf1/RT1-M3-1/RT1-Da
Asthma	16	0.650032	1.81533	0.00365733	0.0424158	2252	Il10/Tnf/Fcer1g/RT1-DMa/Cd40/Rnase2/Prg2/Epx/RT1-Ba/RT1-DMb/RT1-Db1
Allograft Rejection	20	0.621164	1.83139	0.00381169	0.0424158	3546	Cd80/Il10/Tnf/Il12b/Faslg/RT1-DMa/Cd40/RT1-Ba/RT1-DMb/RT1-Db1/Prf1/RT1-M3-1/RT1-Da
